# Supplementary material for: Mitogenome Phylogenetics of Spiruromorpha Porpoise Parasite: Insights Into Phylogeny of Crassicauda magna
Source: Pathogens. 2024 Dec 30;14(1):18. doi: 10.3390/pathogens14010018 (PMC11768356; doi:10.3390/pathogens14010018)
Supplement: Supplementary file 1 [file pathogens-14-00018-s001.zip]

Archive with 1 entries (1 files):
- pathogens-3364391-supplementary.pdf
